# Supplementary material for: Self-replenishment cycles generate a threshold response
Source: Sci Rep. 2019 Nov 20;9:17139. doi: 10.1038/s41598-019-53589-1 (PMC6868230; doi:10.1038/s41598-019-53589-1)
Supplement: Supplementary file 2 — Supplementary figures [file 41598_2019_53589_MOESM2_ESM.zip › self_repenish_program_SI/elementary_cycle.m]

function elementary_cycle()
%from function self_rep_cycle()
global  km ke kr Km1 Km2 Ke3;

%% parameter setting
%Kinetic parameter
km=1;
ke=4; 
kr=1;
Km1=1;
Km2=1;
Ke3=1;

n_j=21;
x = linspace(0, 10, n_j);

Ys=zeros(n_j,3);
Fe=zeros(n_j,3);

%Time
T1 = 0;
T2 = 2000;
%Initial concentration
y0(1)=1;
y0(2)=0.1;
y0(3)=1;

%% Simulation
options = odeset('RelTol',1e-10,'AbsTol',1e-10);
for j=1:1:n_j
    km = x(j);
    [T,Y] = ode15s(@EQelementary_cycle,[T1 T2],y0,options);
    Ys(j,1:1:3)=Y(end,1:1:3);
    Fe(j,1)=km*y0(1)*Ys(j,2) /(Km1+y0(1))/(Km2+Ys(j,2));
end

%% Data plotting
subplot(2,1,1)
plot(x*y0(1)/(Km1+y0(1)), Fe(:,1), 'r-','linewidth',2);hold on; 
set(gca,'fontname','arial','fontsize',12,'linewidth',2,'xlim',[0 5],'ylim',[0 5]);
xlabel('k_m^* (-)','fontname','arial','fontweight','bold','fontsize',12);
ylabel('Flux (-)','fontname','arial','fontweight','bold','fontsize',12);
box on;

subplot(2,1,2)
plot(x*y0(1)/(Km1+y0(1)), Ys(:,2), 'b:','linewidth',2);hold on; 
plot(x*y0(1)/(Km1+y0(1)), Ys(:,3), 'r-','linewidth',2);hold on; 
set(gca,'fontname','arial','fontsize',12,'linewidth',2,'xlim',[0 5],'ylim',[0 5]);
xlabel('k_m^* (-)','fontname','arial','fontweight','bold','fontsize',12);
ylabel('Concentration (-)','fontname','arial','fontweight','bold','fontsize',12);
legend('y2','y3','location', 'northwest');
box on;
