# Supplementary material for: Self-replenishment cycles generate a threshold response
Source: Sci Rep. 2019 Nov 20;9:17139. doi: 10.1038/s41598-019-53589-1 (PMC6868230; doi:10.1038/s41598-019-53589-1)
Supplement: Supplementary file 2 — Supplementary figures [file 41598_2019_53589_MOESM2_ESM.zip › self_repenish_program_SI/EQself_rep_cycle.m]

function dydt = EQself_rep_cycle(t,y)
global  km ks kr Km1 Km2 Ks3
dydt = zeros(3,1);

v1 = km*y(1)*y(2) /(Km1+y(1))/(Km2+y(2));
v2 = ks*y(3) /(Ks3+y(3));
v3 = kr*y(2) ;

dydt(1) = 0;
dydt(2) = -v1 + 2*v2 - v3;
dydt(3) =  v1 - v2;
