# Supplementary material for: Self-replenishment cycles generate a threshold response
Source: Sci Rep. 2019 Nov 20;9:17139. doi: 10.1038/s41598-019-53589-1 (PMC6868230; doi:10.1038/s41598-019-53589-1)
Supplement: Supplementary file 2 — Supplementary figures [file 41598_2019_53589_MOESM2_ESM.zip › self_repenish_program_SI/readme.txt]

Matlab program

>self_rep_cycle

>elementary_cycle

>self_rep_elementary_cycle
